# Supplementary material for: The Impact of Demographic and Clinico-Pathological Characteristics on Recurrence-Free Survival in Nasopharyngeal Carcinoma
Source: Cancers (Basel). 2025 Dec 15;17(24):3996. doi: 10.3390/cancers17243996 (PMC12731194; doi:10.3390/cancers17243996)
Supplement: Supplementary file 1 [file cancers-17-03996-s001.zip]

Archive with 4 entries (3 files):
- cancers-4025149-supplementary/
- cancers-4025149-supplementary/Supplementary Table S1.csv
- cancers-4025149-supplementary/Supplementary Table S2.csv
- cancers-4025149-supplementary/Supplementary Table S3.xlsx
