# Supplementary material for: The Impact of Demographic and Clinico-Pathological Characteristics on Recurrence-Free Survival in Nasopharyngeal Carcinoma
Source: Cancers (Basel). 2025 Dec 15;17(24):3996. doi: 10.3390/cancers17243996 (PMC12731194; doi:10.3390/cancers17243996)
Supplement: Supplementary file 1 [file cancers-17-03996-s001.zip › cancers-4025149-supplementary/Supplementary Table S1.csv]

Model	Variable	Test Statistic	P-value
OS	Age_30to50	3.945342972	0.047001272
OS	Age_Above_50	7.211594381	0.007243412
OS	smokingPY_1	3.751955028	0.052745784
OS	Tcombined_1	6.67E-07	0.999348177
OS	stagecombined4_vs_rest_2	0.000176151	0.989410639
RFS	Age_30to50	6.766770591	0.009287074
RFS	Age_Above_50	5.910425846	0.015051533
RFS	smokingPY_1	4.091510838	0.043099101
RFS	Tcombined_1	0.193672578	0.65987738
RFS	stagecombined4_vs_rest_2	0.013984603	0.905864413
