# Supplementary material for: The Impact of Demographic and Clinico-Pathological Characteristics on Recurrence-Free Survival in Nasopharyngeal Carcinoma
Source: Cancers (Basel). 2025 Dec 15;17(24):3996. doi: 10.3390/cancers17243996 (PMC12731194; doi:10.3390/cancers17243996)
Supplement: Supplementary file 1 [file cancers-17-03996-s001.zip › cancers-4025149-supplementary/Supplementary Table S2.csv]

Age Group	N	Events	C-index	Note	smokingPY HR	smokingPY 95% CI	smokingPY P	Tcombined HR	Tcombined 95% CI	Tcombined P	stagecombined4 vs rest 2 HR	stagecombined4 vs rest 2 95% CI	stagecombined4 vs rest 2 P
<30	24	2	N/A	Too few events
30-50	53	8	0.816		3.24	(0.58-18.26)	0.182	0.72	(0.07-7.08)	0.779	7.06	(1.14-43.76)	0.036
>50	104	30	0.606		1.63	(0.78-3.39)	0.195	1.45	(0.31-6.81)	0.637	2.64	(0.60-11.57)	0.197
