# Supplementary material for: The Impact of Demographic and Clinico-Pathological Characteristics on Recurrence-Free Survival in Nasopharyngeal Carcinoma
Source: Cancers (Basel). 2025 Dec 15;17(24):3996. doi: 10.3390/cancers17243996 (PMC12731194; doi:10.3390/cancers17243996)
Supplement: Supplementary file 1 [file cancers-17-03996-s001.zip › cancers-4025149-supplementary/Supplementary Table S3.xlsx]

## Sheet: Sheet1
Interaction Term	Sample Size	Events	HR	95% CI	P-value	Interpretation
Age >50 × EBV-positive	73	16	0.6	0.06-6.01	0.67	No significant interaction
Age >50 × Bedouin ethnicity	179	40	0.5	0.04-6.57	0.59	No significant interaction
